# Supplementary material for: CNEURO-201, an Anti-amyloidogenic Agent and σ1-Receptor Agonist, Improves Cognition in the 3xTg Mouse Model of Alzheimer’s Disease by Multiple Actions in the Pathology
Source: Int J Mol Sci. 2025 Feb 3;26(3):1301. doi: 10.3390/ijms26031301 (PMC11818425; doi:10.3390/ijms26031301)
Supplement: Supplementary file 1 [file ijms-26-01301-s001.zip]

Archive with 1 entries (1 files):
- ijms-3401897-supplementary.pdf
